# Supplementary material for: Functional Characterization of BbroAFP Reveals Its Pleiotropic Antifungal Activity in Botrytis cinerea
Source: J Fungi (Basel). 2026 Apr 23;12(5):305. doi: 10.3390/jof12050305 (PMC13207606; doi:10.3390/jof12050305)
Supplement: Supplementary file 1 [file jof-12-00305-s001.zip]

Archive with 2 entries (2 files):
- jof-4201937-supplementary.pdf
- Video S1.avi
